# Supplementary material for: Genetic structuring among colonies of a pantropical seabird: Implication for subspecies validation and conservation
Source: Ecol Evol. 2020 Sep 29;10(21):11886–905. doi: 10.1002/ece3.6635 (PMC7663974; doi:10.1002/ece3.6635)
Supplement: Supplementary file 1 — Appendix S1 [file ECE3-10-11886-s001.xlsx]

## Sheet: Table of Contents
Genetic structuring among populations of a pantropical seabird: Implication for subspecies validation and conservation
Laurence Humeau1,* | Matthieu Le Corre2 | S. James Reynolds3,4 | Colin Wearn5 | Janos C. Hennicke6,7 | James C. Russell2,8 | Yan Gomard9 | Helene Magalon2 | Patrick Pinet2,10 | Pauline Gelin2 | François-Xavier Couzi11 | Etienne Bemanaja12 | Vikash Tatayah13 | Bacar Ousseni14 | Gérard Rocamora15 | Patrick Talbot16 | Nirmal Shah17 | Leandro Bugoni18 | Denis Da Silva1 | Audrey Jaeger2
*Correspondence: Laurence Humeau, e-mail: laurence.humeau@univ-reunion.fr
Table S1	Details of field researchers and licences under which they took blood samples from white-tailed tropicbirds from populations in the years of study
Table S2	Morphometrics of 616 individual white-tailed tropicbirds from 11 populations. Population codes are as described in Table 1.
Table S3	Raw microsatellite genotypes for 382 individual White-tailed tropicbird from 13 populations. Population codes are as described in Table 1
Table S4	Details of mtDNA sequences
Table S5	Tests of bottleneck (P-values for one-tailed Wilcoxon’s signed rank test for heterozygosity excess) based on 10 microsatellites in 13 populations of Phaethon lepturus
Table S6	Pairwise FST estimates based on nuclear microsatellite variation (above diagonal), and ΦST estimates based on mtDNA sequence (below diagonal) for 11 populations with sample sizes >5 (‘Pop’s) of Phaethon lepturus (see Table 1 for population codes)
1UMR PVBMT, Université de La Réunion, CIRAD, 15 Avenue René Cassin, CS 92003, 97744 Saint-Denis Cedex 9, Ile de La Réunion, France
2UMR ENTROPIE, Université de La Réunion, IRD, CNRS, 15 Avenue René Cassin, CS 92003, 97744 Saint-Denis Cedex 9, Ile de La Réunion, France
3Centre for Ornithology, School of Biosciences, College of Life & Environmental Sciences, University of Birmingham, Edgbaston, Birmingham B15 2TT, UK
4Army Ornithological Society (AOS), c/o Prince Consort Library, Knollys Road, Aldershot, Hampshire GU11 1PS, UK
5Royal Air Force Ornithological Society (RAFOS), Royal Air Force Headquarters, High Wycombe, Buckinghamshire HP14 4UE, UK
6Dept. of Ecology and Conservation, Biocentre Grindel, University of Hamburg, Martin-Luther-King-Platz 3, 20146 Hamburg, Germany
7Centre d'Etudes Biologiques de Chizé, CEBC-CNRS, 79360 Villiers-en-Bois, France
8School of Biological Sciences and Department of Statistics, University of Auckland, Private Bag 92019, Auckland, New Zealand
9Université de La Réunion, UMR PIMIT, INSERM 1187, CNRS 9192, IRD 249, Plateforme Technologique CYROI, Sainte-Clotilde, La Réunion, France
10Parc National de La Réunion, 258 rue de la République, 97431 La Plaine des Palmistes, Ile de la Réunion, France
11Société d’Etudes Ornithologiques de La Réunion (SEOR), 13 ruelle des Orchidées, 97440, Saint André, Réunion Island, France
12Centre National de Recherches Océanographiques (CNRO), Nosy Be, Madagascar
13Mauritian Wildlife Foundation, Grannum Road, Vacoas, Mauritius
14GEPOMAY, 18 rue de la Vigie 2, 97656, M'tsangamouji, Mayotte
15Island Conservation Society, Box 1059, Mahé, Seychelles
16Island Biodiversity and Conservation centre, University of Seychelles
17Bermuda Zoological Society, P.O. Box FL 145, Flatts FL BX, Bermuda
18Nature Seychelles, P.O. Box 1310, The Center for Environment and Education, Roche Caiman, Mahé, Seychelles
19Universidade Federal do Rio Grande (FURG), Instituto de Ciências Biológicas, Campus Carreiros, 96201-900, Rio Grande, RS, Brazil

## Sheet: Table S1
TABLE S1. Details of field researchers and licences under which they took blood samples from white-tailed tropicbirds from populations in the years of study
Region	Population	Subspecies	Researchers	Licencing information	Sampling years
North Atlantic	Bermuda	catesbyi	PT, R. Hayward, J. Madeiros, G. Roth, I. Walker	no permit required	2013
South Atlantic	Ascension	ascensionis	SJR, CW	Local Ethics Review at University of Birmingham	2010
	Brazil (Fernando de Noronha)	ascensionis	LB, P. Serafini, P. Mancini, G.T. Nunes, G.R. Leal and the staff from Fernando de Noronha National Park	SISBIo/ICMBio No. 22697	2011-2012
South Mozambique Channel	Europa	europae	MLC, AJ. D. Ringler	TAAF, CRBPO PP 616	2008-2013
West Indian	Mayotte	lepturus	MLC, AJ, GEPOMAY (C. Cremades, P. Lizot, S. Soufou, B. Mdallah)	DEAL Mayotte, CRBPO PP 616	2010
	Madagascar (Nosy Hara)	lepturus	MLC	Madagascar National Park	2010
	Seychelles (Bird)	lepturus	AJ, C. Feare, C. Lebarbenchon	Seychelles Bureau of Standard	2012
	Seychelles (Cousin)	lepturus	AJ	Seychelles Bureau of Standard	2012
	Seychelles (Aride)	lepturus	GR, E. Lagadec, L. Calabrese	Seychelles Bureau of Standard	2012
	Mauritius (Round Island)	lepturus	PP	Mauritius National Parks and	2011
				Conservation Service
	Reunion	lepturus	MLC, LH	SEOR, CRBPO PP 616, DEAL	2008-2010
East Indian	Christmas	fulvus	JH	AU-COM2010067	2010
Pacific	Tahiti	dorotheae	L. Faulquier	no permit required	2009

## Sheet: Table S2
TABLE S2. Morphometrics of 616 individuals of white-tailed tropicbirds from 11 populations. Population codes are as described in Table 1.
Samples	Population	wing length	bill length	tarsus length
BER1	BER	277	51	25
BER2	BER	280	49	27
BER10	BER	294	49	26
BER11	BER	282	49	27
BER12	BER	280	50.8	27.1
BER13	BER	287	51.3	26
BER14	BER	294	56	30.1
BER15	BER	286	50.3	28.9
BER16	BER	282	50	27.8
BER20	BER	286	50.7	26.6
BER22	BER	282	47	25
TB1	ASC	266	50	25
TB4	ASC	265	49.9	22
TB5	ASC	275	49.9	23
TB7	ASC	278	48.4	23
TB8	ASC	265	46.9	24
TB9	ASC	275	45.2	24
TB10	ASC	277	48.5	24
TB12	ASC	288	51.6	25
TB13	ASC	262	46.2	23
TB15	ASC	268	47.2	23
TB17	ASC	270	49.2	24
TB18	ASC	267	48.7	24
TB19	ASC	260	48.1	23
N34609	BRA	259	45.4	25.2
N34610	BRA	270	48	23.9
N34620	BRA	273	49.8	25.9
N34621	BRA	263	48.4	24.9
N34622	BRA	264	48.8	24.4
N34583	BRA	274	48	23.6
N34571	BRA	275	46.3	22.2
N34572	BRA	286	50.5	20.8
N34573	BRA	262	47.2	23.9
N34574	BRA	271	50	22.7
N34575	BRA	271	43.4	23.6
N34576	BRA	275	49.8	22.9
N34577	BRA	271	45.7	21
N34578	BRA	269	49	23.7
N34579	BRA	269	48.8	23.7
N34580	BRA	270	50.3	24.6
N34594	BRA	276	47.6	21.2
N34582	BRA	274	50.2	23.6
N34584	BRA	276	49.5	23.3
N24822	BRA	265	49.3	23.1
N24214	BRA	282	49.1	23.5
N33064	BRA	263	52.5	27.1
N24826	BRA	273	49.1	23.4
N34588	BRA	267	48.3	22
N34593	BRA	276	44.9	21.8
N34581	BRA	286	43.8	23.5
N24202	BRA	267	47.9	22.8
N24828	BRA	271	51.1	24.5
N24839	BRA	281	50.5	21.2
N24922	BRA	265	52.4	24.3
N33064	BRA	262	50.8	25.4
N34552	BRA	268	47.7	27.9
N34554	BRA	278	44.4	22.1
N34555	BRA	269	46.8	20.7
N34556	BRA	278	50.6	22.8
N34557	BRA	277	45.8	24.6
N34558	BRA	273	46.4	22.3
N34560	BRA	270	48.1	22.7
N34561	BRA	285	50.3	23.5
N34570	BRA	275	46.1	20.8
N34563	BRA	280	48.2	22.2
N34566	BRA	284	46.3	20.8
N34567	BRA	288	45.5	22
N34568	BRA	275	47	21.1
N34569	BRA	266	46.9	22.1
N34592	BRA	281	50.3	21.5
N34562	BRA	275	48.3	22.8
N34586	BRA	264	36.5	23.8
N34595	BRA	285	51	24.7
N34608	BRA	274	46.8	22.4
N34603	BRA	269	48.1	24.6
N34602	BRA	271	45.1	24.9
N34600	BRA	279	45.8	21.7
N34599	BRA	278	43.8	22.3
N34598	BRA	277	44	22.6
N34597	BRA	279	49.3	22.6
N34605	BRA	271	47.4	25.1
N34604	BRA	278	47.4	23.1
N34607	BRA	265	48	22.8
N34606	BRA	277	48.5	24.1
E1	EUR	263	45.4	24.8
E5	EUR	261	43.3	20.9
E6	EUR	267	44.4	21.5
E7	EUR	262	45.5	21.8
E8	EUR	260	43	NA
E9	EUR	250	43.2	NA
E10	EUR	255	42.4	NA
E11	EUR	275	45.7	NA
E12	EUR	252	40.8	NA
E13	EUR	260	47.8	NA
E14	EUR	259	43	NA
E15	EUR	261	46.7	NA
E16	EUR	261	44	NA
E17	EUR	265	46.8	NA
E18	EUR	263	43	NA
E19	EUR	264	44	NA
E20	EUR	273	40.2	NA
E21	EUR	263	44.4	NA
E22	EUR	267	45	NA
E23	EUR	257	43.3	NA
E24	EUR	267	45	NA
E25	EUR	255	45.9	NA
E26	EUR	257	43.4	NA
E27	EUR	259	47.3	NA
E28	EUR	265	44.4	NA
E29	EUR	255	42	NA
E30	EUR	254	43	NA
E31	EUR	264	45.8	NA
E32	EUR	255	45.9	NA
E33	EUR	260	46	NA
E34	EUR	264	44.4	NA
E35	EUR	259	45.5	NA
E36	EUR	260	41.7	NA
E37	EUR	264	43.8	NA
E38	EUR	266	46	NA
E39	EUR	260	44.4	NA
E40	EUR	261	43.3	NA
E41	EUR	264	43.5	NA
E42	EUR	259	45.5	NA
E43	EUR	267	43.3	NA
E44	EUR	249	43	NA
E45	EUR	252	43.1	NA
E46	EUR	259	45.2	NA
E47	EUR	270	47.9	NA
E48	EUR	250	44.7	NA
E49	EUR	255	43.9	NA
E50	EUR	261	45.6	NA
E51	EUR	273	45.6	NA
E52	EUR	260	45	NA
E53	EUR	258	44.5	NA
E54	EUR	258	43.5	NA
E55	EUR	266	46.3	NA
E56	EUR	271	44.9	NA
E57	EUR	251	42.18	NA
E58	EUR	264	45.58	NA
E59	EUR	266	46.34	NA
E60	EUR	247	46.14	NA
E61	EUR	259	44.48	NA
E62	EUR	253	47.38	NA
E63	EUR	268	44.7	NA
E64	EUR	257	41.34	NA
E65	EUR	258	45.76	NA
E66	EUR	252	43.76	NA
E67	EUR	263	45.22	NA
E68	EUR	265	46.5	NA
E69	EUR	269	42.58	NA
E70	EUR	250	42.36	NA
E71	EUR	265	42.9	NA
E72	EUR	267	47	NA
E73	EUR	260	42	NA
E74	EUR	261	44.4	NA
E75	EUR	261	46.5	NA
E76	EUR	263	46.3	NA
E77	EUR	280	44.6	NA
E78	EUR	258	46.3	NA
E79	EUR	261	43.2	NA
E80	EUR	263	42.8	NA
E81	EUR	263	39.5	NA
E82	EUR	264	46.9	NA
E83	EUR	264	44.5	NA
E84	EUR	267	44.7	NA
E85	EUR	272	45.6	NA
E86	EUR	274	45.7	NA
E87	EUR	263	46.5	NA
E88	EUR	263	46.6	NA
E89	EUR	265	39.8	NA
E90	EUR	270	42.5	NA
E91	EUR	278	42.5	NA
E92	EUR	260	45.7	NA
E93	EUR	264	45.1	NA
E94	EUR	262	45.2	NA
E95	EUR	272	44.1	NA
E97	EUR	252	44.3	NA
E98	EUR	253	42.1	NA
E99	EUR	251	43.9	21.7
E100	EUR	262	43.9	21.7
E101	EUR	266	46.4	21.5
EAJ_1	EUR	254	45.6	20.5
EAJ_2	EUR	270	45.7	21.8
EAJ_3	EUR	260	46.5	21.7
EAJ_4	EUR	252	46.3	22
EAJ_5	EUR	262	42.3	20.9
EAJ_6	EUR	264	48	22.7
EAJ_7	EUR	252	45.1	19.8
EAJ_8	EUR	259	42.1	21.1
EAJ_9	EUR	256	43	20.1
EAJ_10	EUR	260	47.4	20
EAJ_11	EUR	257	46.8	22.1
EAJ_12	EUR	261	43.1	20.5
EAJ_13	EUR	251	46.4	21.5
EAJ_14	EUR	258	45.2	22.1
EAJ_15	EUR	249	44.8	20.3
EAJ_16	EUR	257	47.2	21.9
EAJ_17	EUR	261	45.5	21.6
EAJ_18	EUR	270	47.4	20.7
EAJ_19	EUR	263	43.5	21.2
EAJ_20	EUR	271	46.7	22.3
EAJ_21	EUR	269	47.1	22
EAJ_22	EUR	267	45	22.9
EAJ_23	EUR	258	42.3	21.1
EAJ_24	EUR	261	42.5	21.6
EAJ_25	EUR	266	45.9	22.8
EAJ_26	EUR	261	47.2	20.5
EAJ_27	EUR	258	45.5	21.4
EAJ_28	EUR	251	48.7	22.2
EAJ_29	EUR	258	45.1	22.8
EAJ_30	EUR	266	43.3	20.8
EAJ_31	EUR	268	43.5	22.5
EAJ_32	EUR	262	40.5	19.8
EAJ_33	EUR	262	43.9	21.2
EAJ_34	EUR	259	44.8	21.2
EAJ_35	EUR	255	42.7	19.8
EAJ_36	EUR	263	44.2	20.3
EAJ_37	EUR	271	44.7	20.8
EAJ_38	EUR	255	39.9	19.5
EAJ_39	EUR	268	43.3	21.6
EAJ_40	EUR	274	43.3	20.8
EAJ_41	EUR	263	41.1	19.6
EAJ_42	EUR	262	45.2	20.9
EAJ_43	EUR	255	42.6	21.6
MA1	MAY	276	51.7	24.4
MA2	MAY	286	51.1	22.6
MA3	MAY	270	51	23.1
MA4	MAY	275	49.7	24
MA5	MAY	288	50.6	22
MA6	MAY	275	47.9	24
MA7	MAY	281	48.3	24.5
MA8	MAY	280	51	22.6
MA9	MAY	274	50.3	22.9
MA10	MAY	271	54.2	22.8
MA11	MAY	270	47.3	23.2
MA12	MAY	274	50	22.4
MA13	MAY	278	46.8	22.8
MA14	MAY	281	48.9	23.3
MA15	MAY	275	53.5	23.8
MA16	MAY	280	49.6	22.4
MA17	MAY	278	49.1	23.1
MA18	MAY	268	49.7	23.4
MA19	MAY	273	50.6	23.1
MA20	MAY	284	50.9	22.3
MA_1	MAY	275	48.3	21.3
MA_2	MAY	274	49.1	22.4
MA_3	MAY	281	49.4	23.2
MA_4	MAY	276	49.5	23.5
MA_5	MAY	278	48.1	23.9
MA_6	MAY	267	47.8	22.2
MA_7	MAY	269	49.9	22.9
MA_8	MAY	277	50	22.1
MA_9	MAY	271	48.1	22.4
MA_10	MAY	282	52.3	23.1
MA_11	MAY	283	51.8	22.2
MA_12	MAY	272	52.3	21.9
MA_13	MAY	279	48.4	22.6
MA_14	MAY	284	51.6	23
MA_15	MAY	283	48.4	22.1
MA_16	MAY	280	48.9	22.3
MA_17	MAY	278	50.3	23.1
MA_18	MAY	282	51.2	22.5
MA_19	MAY	277	48.3	22.1
MA_20	MAY	268	47.8	23.3
M1	MADA	281	52.2	23
M2	MADA	285	50.5	23.5
M3	MADA	274	46.8	22.2
M5	MADA	279	48	21.3
M6	MADA	278	49.9	22.7
M7	MADA	278	49.9	22.8
M8	MADA	278	48.6	24.2
M9	MADA	282	46.6	24.3
BI-WT01	SEB	296	48.3	25.7
BI-WT02	SEB	283	49.6	24.8
BI-WT03	SEB	283	49.2	24.2
BI-WT05	SEB	300	53.4	26.4
BI-WT06	SEB	285	48	22
BI-WT08	SEB	274	48.4	22.6
BI-WT09	SEB	267	49	24.1
BI-WT13	SEB	272	50.2	22.2
BI-WT14	SEB	280	48.4	23.5
BI-WT15	SEB	268	50.3	24.1
BI-WT16	SEB	284	49.9	23.8
BI-WT17	SEB	270	45.2	23.5
BI-WT18	SEB	291	50.4	21.7
BI-WT19	SEB	266	44.9	25.6
BI-WT20	SEB	278	48.2	25
BI-WT21	SEB	274	51.2	24.4
BI-WT22	SEB	266	46.9	22.5
BI-WT23	SEB	270	41.9	24.6
BI-WT24	SEB	274	55.1	23.2
BI-WT25	SEB	255	49.3	23.6
BI-WT26	SEB	276	51.5	22.4
BI-WT27	SEB	281	50.5	20
BI-WT28	SEB	276	45.4	22.6
BI-WT29	SEB	284	49.4	24.3
BI-WT30	SEB	279	53.7	24.3
BI-WT31	SEB	266	52.8	23.4
BI-WT32	SEB	275	49	23.8
BI-WT33	SEB	279	47.2	22.7
BI-WT34	SEB	259	47.4	23
BI-WT35	SEB	286	50.9	22.9
BI-WT36	SEB	284	51.1	23.2
BI-WT37	SEB	275	48.8	22
S5	SEC	274	44.9	24
S6	SEC	281	49.1	23
S7	SEC	269	47.3	22.4
S8	SEC	278	50.8	23.5
S9	SEC	269	49.8	22.1
S10	SEC	270	45.6	23.2
S11	SEC	273	49.7	21.9
S12	SEC	274	48.4	22.2
S13	SEC	276	50.4	23.7
S14	SEC	278	48.8	23.6
S15	SEC	290	49.9	23
S16	SEC	291	52.5	23.3
S17	SEC	269	47.7	22.3
S18	SEC	273	49.6	22.2
S19	SEC	281	51.2	22.5
S20	SEC	283	50.9	23.4
S21	SEC	275	45.3	21.8
S22	SEC	280	50.1	21
S23	SEC	283	47.1	22.5
S24	SEC	284	50.5	23.2
S25	SEC	285	50.7	23.9
S26	SEC	285	47.8	23.2
S27	SEC	286	47.1	22.7
S28	SEC	287	51.4	24.1
S29	SEC	292	47.3	22.1
S30	SEC	279	49.7	22
S31	SEC	279	47.5	22.2
S32	SEC	287	49.1	23.1
S33	SEC	290	50.8	24
S34	SEC	278	48.2	23.5
S35	SEC	280	50.9	24.3
S36	SEC	272	48.2	23.3
S37	SEC	273	49.3	22.5
S38	SEC	278	46.7	22.2
S39	SEC	283	47.9	22.9
S40	SEC	285	49.9	23.7
S41	SEC	285	48.8	22.7
S42	SEC	287	49.4	21.9
S43	SEC	275	48.2	24.1
S44	SEC	270	46.5	21.7
S45	SEC	282	49.1	23.8
S46	SEC	280	46.1	24
S47	SEC	282	49	23.1
S48	SEC	285	53.9	25.1
S49	SEC	286	46.9	23.2
S50	SEC	284	48.2	28.2
S51	SEC	272	50	25.5
S52	SEC	275	49.9	22.8
S53	SEC	282	47.7	23.2
S54	SEC	283	48.5	25.7
S55	SEC	289	59.4	23.4
S56	SEC	265	50.4	22.6
S57	SEC	283	49.2	22.7
S58	SEC	273	48	25.4
S59	SEC	275	47.2	23.1
S60	SEC	276	49	24
S61	SEC	276	50.4	25.7
S62	SEC	277	48.4	22.6
S63	SEC	279	50.4	22.6
S64	SEC	281	49.4	24.1
S65	SEC	284	49.4	24
S66	SEC	285	48.9	22.9
S67	SEC	285	50.4	23
S68	SEC	286	51	23.1
S69	SEC	287	53.3	24.2
S70	SEC	287	48.3	23.6
S71	SEC	272	49.5	22.6
S72	SEC	273	50.9	24
S73	SEC	274	46.1	23.9
S74	SEC	281	48	21.7
S75	SEC	282	49	23.3
S76	SEC	282	52.8	23.1
S77	SEC	261	48.2	22.6
S78	SEC	267	48.5	23.4
S79	SEC	270	46.4	22.3
S80	SEC	270	45.7	21.7
S81	SEC	275	49.7	23.1
S82	SEC	277	47.1	23.2
S83	SEC	280	51.6	22.9
S84	SEC	279	48.7	23.7
S85	SEC	262	46.9	24.1
S86	SEC	261	46.6	22
S87	SEC	273	48	NA
S88	SEC	276	48.4	NA
S89	SEC	278	52.2	NA
S90	SEC	288	49.4	NA
S91	SEC	291	47.6	NA
S92	SEC	270	50	NA
S93	SEC	275	51.2	NA
S94	SEC	277	47.6	NA
S95	SEC	272	51.4	NA
S96	SEC	282	55.3	NA
S97	SEC	287	49.6	NA
S98	SEC	283	49.5	NA
S99	SEC	278	51.3	NA
S100	SEC	276	47.1	NA
S101	SEC	277	50.7	NA
S102	SEC	284	48	NA
S103	SEC	280	50.1	NA
S104	SEC	281	49.1	NA
S105	SEC	269	48.8	NA
S106	SEC	274	49.5	NA
S107	SEC	274	49.4	NA
S108	SEC	280	49.4	NA
S109	SEC	282	50.4	NA
S110	SEC	284	48.8	NA
S111	SEC	284	49.8	NA
S112	SEC	288	48.8	NA
S113	SEC	289	51	NA
S114	SEC	276	51.5	NA
S115	SEC	277	48.5	NA
S116	SEC	278	49.9	NA
S117	SEC	280	48.5	NA
S118	SEC	285	50.3	NA
S119	SEC	288	47.4	NA
S120	SEC	289	49.6	NA
S121	SEC	291	52.2	NA
S122	SEC	275	47.8	NA
S123	SEC	289	50.9	NA
S124	SEC	266	50.2	NA
S125	SEC	270	45.6	23
S126	SEC	270	49.9	NA
S127	SEC	272	49	NA
S128	SEC	273	48.5	NA
S129	SEC	275	50.5	23.4
S130	SEC	276	52.2	NA
S131	SEC	281	50.3	NA
S132	SEC	285	52.3	NA
S133	SEC	285	46.8	22.9
S134	SEC	286	46.8	NA
S135	SEC	286	47.9	NA
S136	SEC	286	50	25
S137	SEC	287	53	NA
S138	SEC	289	49.4	NA
S139	SEC	289	47.2	22.6
S140	SEC	290	49.8	NA
S141	SEC	291	51	NA
S142	SEC	293	49.3	NA
S143	SEC	278	50	NA
S144	SEC	279	47	NA
S145	SEC	279	50.9	NA
S146	SEC	280	47.5	NA
S147	SEC	281	52.7	NA
S148	SEC	285	47.5	NA
S149	SEC	286	46.7	NA
S150	SEC	280	49.8	NA
S151	SEC	285	49.4	NA
S152	SEC	292	48.9	NA
S153	SEC	277	48.6	22.5
S154	SEC	279	46.3	NA
S155	SEC	279	48.2	NA
S156	SEC	280	45.3	NA
S157	SEC	293	47.2	NA
S158	SEC	286	50.6	22.6
S159	SEC	276	52.8	21.9
S160	SEC	285	50.5	23.1
S161	SEC	287	50.2	22.7
S162	SEC	275	47	22.4
S163	SEC	278	47.75	22.8
S164	SEC	272	50.1	21.2
S165	SEC	283	50.9	21.6
S166	SEC	276	50.9	22.7
S167	SEC	297	50.2	21.5
S168	SEC	270	49.5	22.6
S169	SEC	280	48.7	22.7
S170	SEC	280	50.5	22.2
S171	SEC	280	50.9	23.3
S172	SEC	283	47.3	21.5
S173	SEC	285	48.1	22.4
S174	SEC	287	48.2	21.8
S175	SEC	287	50.7	23.2
S176	SEC	291	50.1	21.1
S177	SEC	295	51.7	23
S178	SEC	288	48.7	24
S179	SEC	265	45.2	22.4
S180	SEC	261	48.8	23.4
S181	SEC	270	48.7	22.8
S182	SEC	272	48.6	25.2
S183	SEC	273	45.9	24
S184	SEC	273	53	25.2
S185	SEC	275	50.4	22.2
S186	SEC	276	47.7	24.4
S187	SEC	281	50.3	22.4
S188	SEC	282	47.8	23.6
S189	SEC	289	50.45	23.05
S190	SEC	290	49.1	23.4
S191	SEC	282	49.8	23.1
S192	SEC	261	50.6	22.6
S193	SEC	274	51.1	23.2
S194	SEC	266	46.8	24.6
S195	SEC	267	49.3	NA
S196	SEC	283	48	NA
S197	SEC	288	50.5	NA
S198	SEC	280	48.9	NA
S199	SEC	286	49.6	NA
S200	SEC	280	48.1	21.8
S201	SEC	285	48.8	24.2
S202	SEC	288	51.9	23.1
S203	SEC	279	46.6	21.8
S204	SEC	265	49.6	23.2
S205	SEC	288	50.8	23
S206	SEC	278	48.5	23.4
S207	SEC	279	42.3	22.2
S208	SEC	273	47.3	22.4
S209	SEC	283	50.5	23.1
S210	SEC	280	49.8	24.6
S212	SEC	286	47.8	NA
S213	SEC	279	47.6	NA
S214	SEC	288	49	NA
S216	SEC	279	52	NA
S219	SEC	276	50.3	NA
S220	SEC	285	50.6	NA
S221	SEC	275	48.8	NA
S222	SEC	280	52.9	NA
S223	SEC	283	46.9	NA
S224	SEC	291	48.2	NA
S225	SEC	270	49.7	NA
S226	SEC	278	50.7	NA
S227	SEC	282	53.1	NA
S228	SEC	284	50.7	NA
S229	SEC	279	51.3	NA
S230	SEC	283	50	NA
S231	SEC	286	49.8	22
S232	SEC	283	50	21.8
S233	SEC	277	45.6	20.7
S234	SEC	275	50.9	22.7
S235	SEC	284	50.1	21.5
S236	SEC	282	49.4	21.6
S237	SEC	277	49.3	22.4
S238	SEC	285	50	21.7
R0	RUN	262	50.04	24.5
R2	RUN	281	49.6	23.3
R6	RUN	281	48.8	23.9
R7	RUN	290	49.7	23.9
R8	RUN	275	47.8	23.7
R9	RUN	266	48.7	23.2
R10	RUN	268	47.5	24.9
R17	RUN	291	51.4	25.8
R19	RUN	275	49.2	23.1
R20	RUN	291	49.5	23.3
R21	RUN	268	44.9	22
R24	RUN	266	47.6	22.6
R25	RUN	279	51	22.3
R27	RUN	275	46.32	23.08
R29	RUN	278	49.84	25.89
R30	RUN	289	46.11	24.08
R32	RUN	287	48.32	22.86
R37	RUN	258	47.6	23.52
R38	RUN	262	46.37	24.06
R39	RUN	281	49.14	23.26
R41	RUN	287	46.03	22.39
R42	RUN	277	46.27	20.55
R43	RUN	280	45.11	22.96
R45	RUN	281	45.46	22.93
R47	RUN	259	45.38	21.35
R48	RUN	281	49.42	22.82
R50	RUN	277	48.6	23.85
R51	RUN	276	47.62	22.9
R53	RUN	275	48.09	22.79
R54	RUN	283	48.38	23.1
R55	RUN	266	51.63	22.22
R56	RUN	267	48.78	23.79
R57	RUN	276	48.7	NA
R58	RUN	276	50.2	NA
R59	RUN	276	41.7	NA
R60	RUN	286	46.4	NA
R61	RUN	280	46.4	NA
R62	RUN	273	51.8	22.3
R63	RUN	273	45.6	23.4
R64	RUN	274	46.8	22.2
R65	RUN	278	48.9	23.7
R66	RUN	278	49.4	23.7
R67	RUN	280	46	23.7
R68	RUN	281	49.7	23.6
R69	RUN	268	46.2	26.5
MAU1	MAU	285	53.2	24.2
MAU2	MAU	287	48.9	24.7
MAU3	MAU	281	51.7	24.5
MAU4	MAU	266	NA	NA
MAU5	MAU	276	47.8	24.7
MAU6	MAU	285	49.9	23
MAU7	MAU	277	45.5	23.1
MAU8	MAU	280	49.9	23.4
MAU9	MAU	286	49.7	22.8
MAU10	MAU	280	49.4	22.9
MAU11	MAU	282	48.7	22.4
MAU12	MAU	286	48.7	23.4
MAU13	MAU	274	49.1	23.9
MAU14	MAU	280	49.2	22.9
MAU15	MAU	281	49.6	22.5
MAU16	MAU	283	49.3	23.9
MAU17	MAU	275	47.6	22.7
MAU18	MAU	272	50.5	NA
MAU19	MAU	293	48.7	22.3
MAU20	MAU	275	49.4	22.2
MAU21	MAU	289	47.4	21.6
MAU22	MAU	283	49.1	22.3
MAU23	MAU	277	44.9	22.6
MAU24	MAU	281	52.5	22.5
MAU25	MAU	281	47.5	22.2
C254	CHR	282	53.2	NA
C253	CHR	280	NA	NA
C252	CHR	284	47.5	NA
C251	CHR	288	52.3	NA
C250	CHR	278	51	NA
C249	CHR	276	49.6	NA
C186	CHR	283	46.8	NA
C190	CHR	274	47.8	NA
C213	CHR	279	50.2	NA
C257	CHR	274	50.9	NA
C255	CHR	280	49.8	NA
C256	CHR	285	47.2	NA

## Sheet: Table S3
Table S3. Raw microsatellite genotypes for 382 individuals of White-tailed tropicbirds from 13 populations. Population codes are as described in Table 1.
Samples	Population	P3A4		P3D7		P3C1		P3F3		P4F2		P4G1		P3H10		P3G12		P3F5		P3F7
BER1	BER	185	185	204	204	211	211	107	107	383	385	110	140	135	150	189	203	190	190	199	199
BER2	BER	185	185	204	204	211	211	107	107	405	431	110	110	153	153	187	189	190	190	199	211
BER3	BER	185	185	204	204	211	211	107	107	413	427	110	110	141	150	189	189	190	190	199	199
BER4	BER	185	185	204	204	211	211	107	107	397	433	110	142	150	150	189	189	190	190	199	199
BER5	BER	185	185	204	204	211	211	107	107	413	433	110	110	150	150	189	189	190	190	199	211
BER6	BER	185	185	204	204	211	211	107	107	413	417	110	110	143	143	189	189	190	190	201	211
BER7	BER	185	185	204	204	211	211	107	107	405	427	110	110	137	150	187	189	190	190	199	199
BER8	BER	185	185	204	204	211	211	107	107	377	387	110	110	150	153	187	189	190	190	199	199
BER9	BER	185	185	204	204	211	211	107	107	429	437	110	110	153	153	187	203	190	190	199	211
BER10	BER	185	185	204	204	211	211	107	107	383	417	110	110	143	150	189	189	190	190	199	199
BER11	BER	185	185	204	204	211	211	107	107	421	423	110	110	150	150	189	189	190	190	199	199
BER12	BER	185	185	204	204	211	211	107	107	385	407	110	140	143	150	187	189	190	190	199	220
BER13	BER	185	185	204	204	211	211	107	107	383	407	110	110	153	153	189	189	190	190	199	199
BER14	BER	185	185	204	208	211	211	107	107	383	405	110	140	150	150	189	189	190	190	199	201
BER15	BER	185	185	204	204	211	211	107	107	385	419	110	144	135	143	189	189	190	190	199	220
BER16	BER	185	185	204	204	211	211	107	107	405	407	110	110	137	153	189	189	190	190	199	220
BER17	BER	185	185	204	204	211	211	107	107	405	433	110	110	150	153	189	189	190	190	199	220
BER20	BER	185	185	204	204	211	211	107	107	377	411	110	110	143	153	189	189	190	190	199	220
BER21	BER	185	185	204	204	211	211	107	107	385	415	110	140	150	153	189	189	190	190	199	199
BER22	BER	185	185	204	204	211	211	107	107	385	409	110	110	135	153	187	189	190	190	199	199
BER23	BER	185	185	204	204	211	211	107	107	387	395	110	110	143	153	189	189	190	190	220	222
A1	ASC	185	189	194	198	211	211	104	107	375	405	136	140	141	141	189	189	220	220	205	205
A2	ASC	189	189	194	194	211	211	96	104	375	389	132	140	141	141	189	189	220	220	211	217
A3	ASC	185	189	198	204	207	211	104	107	381	381	140	152	141	141	189	189	220	220	207	211
A4	ASC	185	185	198	204	207	211	104	107	381	383	140	152	141	141	189	189	220	220	205	207
A5	ASC	185	189	194	194	205	211	96	104	397	403	132	140	143	143	189	189	220	220	211	217
A6	ASC	189	189	194	198	211	211	104	104	397	397	140	140	143	143	189	189	220	220	213	217
A7	ASC	185	185	194	194	211	211	104	104	397	403	140	152	141	141	189	189	220	220	211	217
A8	ASC	185	189	194	198	207	211	104	107	397	403	132	140	141	143	189	189	220	220	211	217
A9	ASC	185	185	194	204	211	211	96	104	379	389	136	140	141	143	189	189	220	220	211	217
A10	ASC	185	189	194	194	211	211	96	104	393	405	136	140	143	143	189	189	220	220	211	211
A11	ASC	185	185	194	194	211	211	104	104	0	0	0	0	141	141	189	189	220	220	213	213
A12	ASC	185	189	194	204	211	211	96	104	397	401	132	140	141	141	189	189	220	220	205	211
A13	ASC	185	189	194	204	211	211	104	107	377	381	132	140	141	143	189	189	198	220	205	205
A14	ASC	185	189	194	194	211	211	104	107	361	387	132	140	143	143	189	189	220	220	205	205
A15	ASC	189	189	194	194	211	211	96	104	389	403	136	136	141	141	189	189	220	220	205	217
A16	ASC	189	189	194	194	207	211	96	104	377	389	136	142	141	141	189	189	220	220	205	217
A17	ASC	185	185	194	204	211	211	96	104	379	393	136	140	141	143	189	189	220	220	211	213
A18	ASC	189	189	198	204	205	211	104	104	389	403	138	140	141	141	189	189	220	220	211	215
A19	ASC	189	189	194	194	207	211	96	104	399	399	132	140	141	141	189	189	220	220	207	215
A20	ASC	185	189	194	194	207	211	96	104	401	405	132	140	141	141	189	189	198	220	211	215
BRA1	BRA	185	185	194	194	211	211	104	107	389	397	140	140	141	143	189	189	220	220	205	219
BRA2	BRA	185	189	194	202	211	211	107	107	379	397	140	152	141	143	189	189	220	220	205	213
BRA3	BRA	185	189	194	194	211	211	104	107	375	397	140	140	141	141	189	189	220	220	213	213
BRA4	BRA	185	189	194	194	207	211	104	107	377	395	138	138	141	143	189	189	220	220	211	215
E1	EUR	185	185	198	198	211	211	104	107	367	381	122	142	141	148	189	189	196	220	203	205
E4	EUR	185	185	196	198	211	211	104	107	393	403	142	146	141	141	189	203	196	220	199	201
E72	EUR	185	185	192	196	211	213	104	104	401	423	122	146	141	148	189	189	220	220	201	203
E97	EUR	185	185	196	198	211	213	104	107	383	431	122	122	141	150	189	189	196	220	199	203
E98	EUR	185	185	192	198	211	211	104	107	393	393	122	142	141	150	189	189	196	198	201	205
E100	EUR	185	185	198	202	211	211	104	104	367	393	144	146	141	141	189	189	220	220	203	203
E101	EUR	185	185	192	206	211	211	104	107	395	415	142	142	141	150	189	203	220	220	203	203
E102	EUR	185	185	192	198	211	211	104	107	393	395	146	146	141	150	189	189	220	220	201	203
E103	EUR	185	185	198	206	211	211	104	107	393	399	122	142	141	150	203	203	196	220	203	205
E104	EUR	185	185	198	198	211	213	104	107	405	417	122	122	141	141	189	203	196	220	201	203
E105	EUR	185	185	196	196	211	213	104	107	431	431	122	142	141	141	189	203	220	220	199	199
E106	EUR	185	185	196	198	211	211	107	107	377	385	142	142	141	141	189	203	196	220	201	209
E107	EUR	185	185	192	196	211	211	104	107	367	393	122	142	141	150	189	189	220	220	199	203
E108	EUR	185	185	192	198	211	211	107	107	379	403	122	142	141	150	189	189	220	220	203	203
Eos	EUR	185	185	198	198	213	213	0	0	403	403	122	122	141	141	189	189	0	0	201	203
E2	EUR	185	185	192	198	211	211	104	107	401	401	122	146	141	150	189	189	196	196	203	203
E3	EUR	185	185	196	198	211	213	104	107	395	399	142	146	141	141	189	189	196	196	199	203
E2011-1	EUR	185	185	194	196	211	211	104	107	367	387	142	142	143	143	189	189	220	220	199	201
E2011-2	EUR	185	185	186	192	211	211	0	0	0	0	0	0	0	0	189	189	220	220	201	201
E2011-3	EUR	185	185	198	202	211	213	104	107	367	379	142	142	143	143	189	189	196	220	201	203
E2011-4	EUR	185	185	196	198	211	211	107	107	381	391	142	146	150	150	189	203	196	196	201	201
E2011-5	EUR	185	185	198	198	211	211	104	107	395	395	142	146	143	150	189	189	196	220	199	203
E2011-6	EUR	185	185	198	198	211	213	104	107	383	395	142	142	143	159	189	189	196	220	203	203
E2011-7	EUR	185	185	192	198	213	218	104	104	367	385	142	146	141	143	189	203	220	220	199	201
E2013_1	EUR	185	185	198	198	211	211	107	107	407	407	142	142	141	146	189	189	196	220	203	205
E2013_2	EUR	185	185	196	198	211	211	104	107	385	409	122	142	141	143	189	189	220	220	203	203
E2013_3	EUR	185	185	196	198	211	211	107	107	383	393	146	146	143	143	189	189	196	220	201	205
E2013_4	EUR	185	185	186	198	211	213	104	104	395	431	122	146	150	150	189	189	196	220	201	203
E2013_5	EUR	185	185	192	198	211	211	104	107	385	405	122	122	143	150	189	189	196	220	199	203
E2013_6	EUR	185	185	192	192	211	211	107	107	393	431	142	144	141	143	189	203	196	220	199	199
E2013_7	EUR	185	185	198	198	213	213	104	107	395	439	122	142	143	148	189	189	196	220	197	199
E2013_8	EUR	185	185	198	198	211	211	107	107	387	395	142	142	141	143	189	189	220	220	201	203
E2013_9	EUR	185	185	196	198	211	211	104	107	387	403	122	142	141	143	189	203	220	220	203	203
E2013_10	EUR	185	185	192	196	211	213	104	104	401	423	122	146	143	143	189	189	220	220	201	203
E2013_11	EUR	185	185	196	196	211	211	107	107	385	403	122	142	141	141	189	189	196	196	203	203
E2013_12	EUR	185	185	194	196	211	211	104	107	383	385	122	122	141	143	189	203	196	196	199	203
E2013_13	EUR	185	185	192	192	211	211	104	107	405	421	122	142	146	150	189	189	220	220	203	207
E2013_14	EUR	185	185	192	196	207	211	104	104	367	411	142	144	143	148	189	203	220	220	199	201
E2013_15	EUR	185	185	192	192	211	211	104	107	401	411	142	142	143	150	189	203	196	196	199	203
E2013_17	EUR	185	185	196	196	211	213	104	107	375	393	142	142	141	150	189	203	196	220	199	199
E2013_19	EUR	185	185	192	198	211	211	104	104	387	405	122	144	141	141	189	203	220	220	203	203
E2013_20	EUR	185	185	196	198	213	213	104	107	385	399	122	144	141	141	189	189	196	220	203	205
E2013_21	EUR	185	185	196	206	211	211	104	107	381	431	122	142	148	148	189	189	196	196	199	203
E2013_22	EUR	185	185	196	196	211	211	107	107	381	401	122	142	143	143	189	189	196	220	199	203
E2013_23	EUR	185	185	196	198	211	211	107	107	389	401	122	142	141	143	189	203	220	220	203	203
E2013_24	EUR	185	185	198	198	211	213	104	104	387	401	122	146	143	148	189	189	196	220	199	203
E2013_25	EUR	185	185	198	198	211	211	104	107	381	395	122	122	143	143	189	189	220	220	203	203
E2013_26	EUR	185	185	198	200	211	211	104	107	397	411	142	144	141	153	189	189	196	220	203	203
E2013_29	EUR	185	185	192	198	211	211	104	107	367	403	122	122	141	141	189	203	196	220	199	203
E2013_30	EUR	185	185	194	196	211	211	107	107	385	403	122	142	141	143	189	203	196	196	203	205
M1	MAY	189	189	196	198	205	211	107	107	359	379	122	136	137	141	189	191	196	198	193	215
M2	MAY	185	185	198	212	211	211	107	107	353	379	122	122	135	141	189	191	196	198	203	209
M3	MAY	185	189	184	192	211	211	107	107	385	421	142	148	141	161	189	189	220	220	193	201
M4	MAY	185	189	198	208	207	211	107	107	359	381	122	140	155	159	189	201	196	220	199	201
M5	MAY	185	185	198	200	207	207	107	107	359	423	140	142	143	155	189	189	196	196	193	201
M6	MAY	185	185	192	202	211	211	107	107	411	419	122	142	143	148	189	189	196	198	193	209
M7	MAY	185	189	194	198	205	207	107	107	359	379	136	142	137	137	189	189	196	198	193	193
M8	MAY	185	185	200	200	207	211	107	107	359	381	142	148	141	143	189	189	196	198	193	205
M9	MAY	185	185	194	194	211	211	107	107	379	407	122	140	159	163	189	189	0	0	201	201
M10	MAY	185	189	198	198	205	211	107	107	391	413	122	140	135	141	0	0	0	0	0	0
M11	MAY	185	189	194	200	211	211	107	107	379	379	122	140	148	155	189	189	220	220	199	203
M12	MAY	189	189	198	200	211	211	107	107	367	379	136	136	127	135	189	189	196	198	205	211
M13	MAY	185	189	200	200	211	213	107	107	359	423	0	0	141	150	189	203	198	198	201	201
M14	MAY	185	185	198	204	211	211	107	107	353	361	122	148	135	141	189	189	196	220	199	203
M15	MAY	185	185	192	194	207	211	104	107	355	421	136	142	141	143	203	203	220	220	199	209
M16	MAY	185	185	198	204	207	211	107	107	379	381	142	142	141	150	189	189	196	196	193	209
M17	MAY	185	189	198	202	211	211	104	107	415	421	136	142	155	174	189	203	190	196	203	213
M18	MAY	185	189	194	216	205	211	107	107	405	421	122	122	139	150	189	189	196	220	207	209
M19	MAY	185	185	0	0	207	211	107	107	359	405	142	148	150	174	189	189	220	220	201	201
M20	MAY	185	185	198	204	211	211	107	107	385	421	122	142	141	141	189	189	220	220	201	201
M21	MAY	185	185	192	208	207	211	107	107	381	395	134	148	150	150	189	203	196	220	193	201
M22	MAY	185	189	194	204	205	211	107	107	359	395	140	148	141	141	189	191	196	220	201	201
M23	MAY	185	185	194	198	211	211	107	107	395	413	136	142	150	155	189	189	196	220	199	209
M24	MAY	185	185	200	200	207	207	107	107	423	423	142	142	143	143	189	189	196	196	193	209
M25	MAY	185	189	198	198	207	211	107	107	359	359	122	142	141	178	189	189	196	196	201	201
M26	MAY	189	189	194	198	207	211	107	107	355	379	122	122	174	174	189	189	190	220	199	201
M27	MAY	185	185	190	200	205	211	107	107	381	421	122	142	155	174	189	189	196	196	203	209
M2013_1	MAY	185	189	194	216	211	211	107	107	413	461	122	136	150	178	189	189	220	220	199	203
M2013_2	MAY	185	189	190	198	207	211	107	107	379	381	124	140	155	182	189	189	190	198	193	193
M2013_3	MAY	185	185	190	198	211	211	107	107	367	383	140	148	141	153	189	189	196	198	199	207
M2013_4	MAY	185	185	194	198	205	211	107	107	379	395	122	140	150	155	189	189	190	220	201	209
M2013_5	MAY	185	189	194	198	211	211	107	107	355	357	122	122	153	178	189	189	190	198	205	209
M2013_6	MAY	185	185	198	202	211	211	107	107	359	399	122	136	163	176	189	189	190	198	203	209
M2013_7	MAY	189	189	198	202	205	207	107	107	381	395	136	194	180	184	189	189	198	198	193	207
M2013_8	MAY	185	189	194	202	205	211	107	107	387	409	142	196	148	148	189	189	198	220	203	203
M2013_9	MAY	185	189	190	198	205	207	107	107	355	363	140	140	150	174	191	191	200	222	195	205
M2013_10	MAY	189	189	190	200	205	211	104	107	411	421	122	136	143	174	199	199	190	218	199	209
M2013_11	MAY	185	189	198	206	207	211	107	107	381	407	122	142	143	155	189	189	190	196	193	203
M2013_12	MAY	185	189	194	198	205	211	107	107	379	379	148	148	143	143	203	203	196	220	195	199
M2013_13	MAY	185	185	200	200	211	211	107	107	391	399	142	142	137	137	189	189	220	220	193	205
M2013_14	MAY	185	189	194	198	211	211	104	107	355	355	142	142	143	150	189	189	198	198	193	193
M2013_15	MAY	185	185	198	198	205	211	107	107	389	419	140	148	155	155	189	191	196	198	209	209
M2013_16	MAY	185	189	198	212	211	211	107	107	381	417	140	144	135	148	189	189	198	220	201	209
M2013_17	MAY	185	189	202	216	205	207	107	107	383	395	122	140	143	143	189	203	196	198	203	207
M2013_18	MAY	185	189	190	194	211	211	104	107	395	395	122	140	133	150	189	189	196	220	201	203
M2013_19	MAY	185	189	194	202	205	211	107	107	383	409	140	196	141	148	189	189	190	220	203	213
M2013_20	MAY	185	189	194	198	211	211	107	107	361	393	150	192	148	161	189	201	196	220	201	207
M4	MAD	185	185	184	218	207	207	107	107	383	417	134	192	141	141	189	189	190	196	201	209
M1	MAD	185	185	194	200	205	211	107	107	359	417	132	142	141	150	189	189	198	220	199	205
M2	MAD	185	189	184	198	197	211	107	107	379	379	122	142	141	148	189	189	190	196	209	215
M3	MAD	185	185	184	200	211	211	107	107	411	425	142	142	141	141	189	201	196	196	203	207
S1	SEB	185	185	196	202	211	211	107	107	361	387	122	142	141	150	189	189	220	220	201	211
S2	SEB	185	185	192	194	205	211	107	107	413	423	148	148	141	150	189	189	190	220	203	207
S3	SEB	185	185	192	194	207	211	107	107	383	383	144	144	141	150	189	201	190	220	203	207
S4	SEB	185	185	192	194	209	211	107	107	383	391	140	140	141	150	189	201	190	220	195	203
Bi1	SEB	185	189	198	220	211	211	107	107	353	397	140	150	153	157	189	203	190	190	195	201
Bi2	SEB	185	189	192	192	211	211	107	107	359	421	122	122	141	141	189	189	220	220	201	215
Bi3	SEB	185	185	190	192	207	211	107	107	359	419	142	180	143	165	189	189	220	220	195	209
Bi4	SEB	185	185	190	208	207	211	107	107	389	425	122	142	141	141	189	189	220	220	195	203
Bi5	SEB	185	189	194	194	211	211	107	107	385	437	140	140	139	141	189	201	198	198	195	203
Bi6	SEB	189	189	192	192	211	211	107	107	369	389	136	148	137	153	189	189	220	220	193	203
Bi7	SEB	185	185	190	194	211	211	107	107	361	377	122	142	141	141	189	191	220	220	203	205
Bi8	SEB	185	185	194	202	205	211	107	107	353	403	122	138	141	155	189	189	196	196	195	201
Bi9	SEB	185	189	194	194	207	211	107	107	389	439	122	142	141	163	189	189	198	220	195	213
Bi10	SEB	185	185	192	204	207	211	107	107	383	383	122	140	141	143	189	201	190	196	193	207
Bi11	SEB	185	185	194	200	211	211	107	107	353	409	122	150	139	165	189	203	190	198	201	203
Bi12	SEB	185	185	194	212	211	211	107	107	363	379	136	136	141	143	189	189	198	220	193	193
Bi13	SEB	185	185	194	200	211	211	107	107	365	395	122	150	139	165	189	203	190	220	205	217
Bi14	SEB	185	185	190	198	211	211	107	107	359	419	138	142	143	155	189	189	196	220	203	209
Bi15	SEB	185	189	192	200	211	211	107	107	359	365	140	180	141	143	189	189	190	198	207	211
Bi16	SEB	185	189	194	202	207	211	107	107	359	365	138	138	133	141	189	189	196	220	201	213
Bi17	SEB	185	185	192	194	211	211	107	107	359	369	136	136	155	165	189	189	196	220	203	207
Bi18	SEB	185	185	190	190	205	211	107	107	385	391	122	190	127	141	189	189	196	220	199	201
Bi19	SEB	185	185	192	192	211	211	107	107	387	417	134	180	127	141	189	189	190	220	195	201
Bi20	SEB	185	185	190	200	211	211	107	107	361	425	140	148	148	155	189	189	190	220	201	213
Bi21	SEB	185	185	190	192	211	211	107	107	353	415	122	140	137	148	189	201	196	220	205	209
Bi22	SEB	185	185	192	218	207	211	107	107	369	393	136	136	155	165	189	189	198	220	197	219
Bi23	SEB	185	185	198	198	211	211	107	107	359	361	122	140	143	155	189	189	220	220	199	201
Bi24	SEB	185	189	184	192	211	211	107	107	359	383	138	140	141	155	189	189	196	198	203	207
Bi25	SEB	185	189	184	192	211	211	107	107	359	437	140	140	139	155	189	189	220	220	203	203
Bi26	SEB	185	189	192	192	207	211	107	107	385	423	178	178	137	155	189	203	190	196	193	207
Bi27	SEB	185	185	192	212	211	211	107	107	359	367	136	142	127	143	189	189	190	220	193	205
Bi28	SEB	185	185	194	198	211	211	107	107	403	411	138	140	148	155	189	203	196	198	199	211
Bi29	SEB	185	189	192	198	207	211	107	107	369	437	136	190	139	165	189	189	198	220	203	207
Bi30	SEB	185	189	184	192	211	211	107	107	359	415	138	138	133	155	189	189	196	220	203	211
S5	SEC	185	185	192	200	205	211	100	107	385	397	122	174	150	150	189	189	196	198	193	203
S6	SEC	185	189	194	202	211	211	107	107	353	359	122	122	150	150	189	189	190	190	201	203
S7	SEC	185	185	190	204	209	211	100	107	353	359	122	142	150	153	189	201	190	220	199	203
S8	SEC	185	185	184	204	211	211	100	107	387	423	142	142	141	141	189	189	198	220	203	209
S9	SEC	185	185	198	198	207	207	100	107	381	389	144	148	141	148	191	203	190	220	203	213
S10	SEC	185	185	188	190	207	211	107	107	369	433	148	148	150	153	189	189	196	220	203	209
S11	SEC	185	189	192	194	205	207	100	107	389	389	142	142	141	148	189	189	196	220	205	211
S12	SEC	185	185	194	220	207	211	107	107	393	427	136	148	141	150	189	189	220	220	195	209
S13	SEC	185	185	192	194	211	211	100	107	381	395	122	138	141	141	189	189	190	220	193	207
S14	SEC	185	189	196	198	205	207	100	107	379	393	136	144	141	153	189	189	198	198	193	207
S15	SEC	185	185	194	198	205	211	98	107	379	421	114	122	150	150	189	203	190	196	209	213
S16	SEC	185	185	192	200	207	211	100	107	353	421	122	142	141	150	189	189	190	196	193	203
S18	SEC	185	185	194	198	207	207	100	107	361	387	122	134	141	148	189	201	190	220	205	211
S19	SEC	185	189	192	198	207	213	107	107	361	379	138	142	141	141	189	189	190	220	205	211
S20	SEC	185	185	192	194	205	207	100	107	389	427	122	148	141	150	189	189	196	196	193	205
S21	SEC	185	185	194	194	211	211	107	107	381	437	122	122	141	141	189	189	198	220	193	209
S200	SEC	185	185	196	198	205	207	107	107	361	365	122	136	141	141	189	203	190	196	203	215
S201	SEC	185	185	192	194	211	211	107	107	393	421	136	150	141	150	189	189	190	190	201	211
S202	SEC	185	185	194	198	207	211	107	107	407	435	144	176	148	153	189	189	190	220	213	213
S17	SEC	189	189	0	0	207	211	107	107	371	383	0	0	0	0	189	189	198	220	0	0
SEC1	SEC	185	185	196	202	211	211	107	107	357	421	142	142	141	163	189	189	198	220	205	205
SEC2	SEC	185	185	192	220	211	211	107	107	359	387	140	148	127	141	189	189	196	196	203	205
SEC3	SEC	185	185	190	200	211	211	107	107	353	389	122	122	139	143	189	189	220	220	205	211
SEC4	SEC	185	189	194	198	205	207	107	107	365	389	122	122	141	150	189	189	190	220	193	213
SEC5	SEC	185	185	194	194	211	211	107	107	379	427	136	148	133	150	189	189	196	220	201	207
SEC6	SEC	185	185	194	194	211	211	107	107	385	387	122	134	133	141	189	189	198	220	209	213
SEC7	SEC	185	185	192	202	211	211	107	107	385	401	136	140	143	157	189	189	220	220	193	201
SEC8	SEC	185	189	190	194	211	211	107	107	383	385	122	148	141	155	189	189	196	198	203	211
SEC9	SEC	185	189	190	194	207	211	107	107	359	365	140	148	127	155	189	189	196	220	193	201
SEC10	SEC	185	189	194	202	211	211	104	107	353	423	122	122	141	161	189	189	198	198	193	209
SEC11	SEC	185	185	192	192	205	211	107	107	359	361	140	140	155	165	189	189	196	198	195	197
SEC12	SEC	185	189	190	194	211	211	107	107	415	421	122	190	148	150	189	189	198	220	193	193
SEC13	SEC	185	185	192	194	207	211	107	107	359	395	148	176	148	148	189	203	198	220	201	209
SEC14	SEC	185	185	190	194	207	211	107	107	353	359	136	136	143	155	189	189	198	220	201	211
SEC15	SEC	185	189	190	196	207	211	107	107	371	379	136	136	139	141	189	203	196	198	193	201
SEC16	SEC	185	189	194	196	211	211	107	107	361	429	122	136	127	153	189	201	198	220	193	215
SEC17	SEC	185	189	194	200	211	211	107	107	361	389	136	136	137	143	189	203	220	220	201	201
SEC18	SEC	185	185	190	194	205	211	107	107	371	429	122	148	141	143	189	189	190	196	209	211
SEC19	SEC	185	185	184	194	205	211	107	107	379	407	122	148	127	141	189	189	198	220	203	205
SEC20	SEC	185	185	194	202	205	211	107	107	353	361	122	142	141	163	189	189	190	220	201	209
SEC21	SEC	185	185	194	200	207	211	107	107	361	399	136	142	137	153	189	189	198	220	199	201
SEC22	SEC	185	189	194	194	205	211	107	107	379	391	122	142	135	148	189	189	198	220	193	205
SEC23	SEC	185	185	190	196	211	211	107	107	379	417	140	140	127	159	189	189	220	220	205	205
SEC24	SEC	185	185	194	198	205	211	107	107	353	379	136	140	137	146	189	189	196	196	193	201
SEC25	SEC	185	185	194	198	205	211	107	107	353	379	136	140	137	146	189	189	196	196	193	201
SEC26	SEC	185	185	184	220	207	211	107	107	353	421	134	142	137	148	189	189	190	190	203	207
SEC27	SEC	185	185	190	200	205	211	107	107	363	379	122	148	143	148	189	191	190	198	201	209
SEC28	SEC	185	189	190	190	211	211	107	107	379	381	174	174	137	143	189	189	198	220	193	203
SEC29	SEC	189	189	190	190	211	213	107	107	353	413	138	138	127	155	189	189	196	198	193	211
SEC30	SEC	185	189	194	194	205	211	107	107	383	385	140	140	148	148	189	189	196	220	193	203
SEC31	SEC	185	185	194	216	211	211	107	107	353	353	142	148	127	143	189	189	220	220	193	201
SEC32	SEC	189	189	190	192	211	211	107	107	363	409	140	148	127	141	189	203	196	198	193	201
SEC33	SEC	185	189	192	196	211	211	107	107	353	387	122	136	157	163	189	203	220	220	205	215
SEC34	SEC	185	185	194	208	211	211	107	107	381	409	122	122	141	141	189	201	190	220	205	211
SEC35	SEC	185	189	194	194	205	211	107	107	379	381	136	136	141	155	189	189	190	220	213	213
SEC36	SEC	185	189	184	192	211	211	107	107	381	399	140	174	143	150	189	189	190	198	193	209
SEC37	SEC	185	185	190	196	211	211	107	107	379	379	136	136	141	143	189	189	190	196	201	209
SEC38	SEC	185	185	190	190	211	211	107	107	379	389	148	148	143	155	189	189	190	198	205	213
SEC39	SEC	185	189	196	208	207	211	107	107	377	395	142	142	143	148	189	189	190	198	193	207
SEC40	SEC	185	185	194	198	205	211	107	107	365	405	122	142	127	141	189	189	190	220	193	205
SEC41	SEC	185	185	190	190	211	211	107	107	361	387	122	140	137	153	189	189	190	190	201	207
SEC42	SEC	185	185	190	194	211	211	107	107	361	395	140	148	141	143	189	189	190	220	193	199
SEC43	SEC	185	185	194	202	211	213	107	107	359	379	134	148	137	157	189	189	196	198	207	207
SEC44	SEC	185	185	194	198	205	211	107	107	359	373	140	140	127	150	189	203	196	220	193	193
SEC45	SEC	185	185	194	194	207	211	107	107	371	413	142	144	141	143	189	189	190	198	209	213
SEC46	SEC	185	185	194	194	205	211	107	107	361	365	142	148	155	163	189	189	198	220	195	211
SEC48	SEC	185	185	194	212	211	211	107	107	359	363	122	148	148	153	189	201	190	198	203	205
SEC49	SEC	185	185	194	208	211	211	107	107	371	381	142	142	127	141	189	189	190	220	199	203
SEC50	SEC	185	185	202	202	205	211	107	107	353	365	142	142	146	148	189	189	190	196	193	209
SEA1	SEA	185	185	196	200	205	211	107	107	377	385	136	142	133	141	189	189	190	190	207	209
SEA2	SEA	185	189	194	202	207	211	107	107	353	371	136	148	143	155	189	189	190	196	199	213
SEA3	SEA	185	185	194	194	207	211	107	107	365	421	148	148	143	155	189	189	220	220	201	213
SEA4	SEA	185	185	194	194	211	211	107	107	353	379	140	140	141	163	189	189	198	220	199	203
SEA5	SEA	185	185	194	198	211	211	107	107	367	393	122	136	141	155	189	189	198	198	199	207
SEA6	SEA	185	189	198	202	211	211	107	107	357	379	122	122	143	178	203	203	190	196	201	205
SEA7	SEA	185	185	190	194	207	211	107	107	359	383	176	176	137	143	189	203	190	220	201	205
SEA8	SEA	185	185	194	196	207	207	107	107	353	359	122	142	141	141	189	189	190	220	193	201
SEA9	SEA	185	185	190	190	205	211	107	107	363	415	122	122	143	148	189	189	190	220	207	213
SEA10	SEA	185	185	190	192	205	211	107	107	389	435	122	122	141	141	189	189	190	190	199	217
SEA11	SEA	185	185	192	194	207	211	107	107	369	407	122	142	143	161	189	189	198	220	205	213
SEA12	SEA	185	189	190	202	211	211	107	107	399	423	122	140	141	150	189	189	198	220	199	205
SEA13	SEA	185	189	194	200	207	211	107	107	395	395	122	140	133	148	189	203	190	220	193	193
SEA14	SEA	185	189	194	202	211	211	107	107	365	399	122	140	133	141	189	189	190	196	195	215
SEA15	SEA	185	185	198	198	211	211	107	107	393	401	122	142	137	141	189	189	190	220	193	205
SEA16	SEA	185	185	190	190	211	211	107	107	359	401	122	142	148	163	189	189	190	220	193	211
SEA17	SEA	185	185	192	200	205	211	107	107	383	421	136	148	141	148	189	191	190	196	203	213
SEA18	SEA	185	185	194	194	207	211	107	107	379	417	148	148	137	141	189	189	190	220	193	195
SEA19	SEA	185	189	190	196	205	211	107	107	359	409	122	148	148	155	189	189	198	220	201	209
SEA20	SEA	185	189	194	196	207	211	107	107	353	421	140	142	153	155	189	189	196	220	209	211
SEA21	SEA	185	185	190	198	211	211	107	107	361	393	122	138	127	155	189	189	198	220	201	207
SEA22	SEA	185	189	190	202	211	211	107	107	383	389	136	190	153	165	189	203	190	220	211	211
SEA23	SEA	189	189	190	194	211	211	107	107	353	379	148	148	143	155	189	189	196	198	100	209
SEA24	SEA	185	185	198	198	211	211	107	107	359	361	122	136	141	150	189	201	190	220	193	213
SEA25	SEA	185	185	194	200	209	211	107	107	363	377	122	142	133	143	189	189	196	198	193	207
MAU1	MAU	185	189	190	198	205	211	107	107	377	411	122	142	135	148	189	189	220	220	193	193
MAU2	MAU	185	185	198	198	205	211	107	107	363	371	132	142	139	148	189	203	196	196	207	209
MAU3	MAU	185	189	194	196	207	211	107	107	365	401	136	136	141	143	189	189	196	196	193	199
MAU4	MAU	189	189	194	198	205	211	107	107	369	423	140	142	153	161	189	189	190	220	199	209
MAU5	MAU	185	185	194	194	205	207	107	107	407	423	136	142	148	150	189	189	220	220	193	201
MAU6	MAU	185	189	192	200	205	205	107	107	417	431	136	140	148	157	189	189	196	220	201	203
MAU7	MAU	185	185	194	208	211	211	107	107	395	399	136	140	139	143	189	203	220	220	201	209
MAU8	MAU	185	185	192	196	211	211	107	107	387	417	140	150	143	143	189	189	196	198	201	205
MAU9	MAU	185	185	190	192	211	213	107	107	409	415	136	150	141	143	189	189	190	190	193	201
MAU10	MAU	185	189	194	194	211	211	107	107	381	403	122	134	155	155	189	189	198	220	193	201
MAU11	MAU	185	189	198	198	207	211	107	107	369	397	122	134	141	148	189	189	196	196	203	205
MAU12	MAU	185	189	192	198	211	211	107	107	367	373	122	142	133	157	189	189	196	196	199	201
MAU13	MAU	185	185	194	194	205	205	107	107	409	423	122	140	146	155	203	203	196	196	205	209
MAU14	MAU	185	185	192	202	205	211	107	107	367	383	122	142	155	155	189	189	220	220	193	209
MAU15	MAU	185	185	194	198	211	213	107	107	401	401	122	136	141	143	189	189	198	220	193	203
MAU16	MAU	185	189	194	196	207	211	107	107	395	417	140	140	139	146	189	189	196	220	193	199
MAU17	MAU	189	189	194	198	205	211	107	107	363	435	140	142	141	157	189	189	220	220	193	193
MAU18	MAU	185	185	194	212	207	211	107	107	375	395	156	156	150	155	189	191	220	220	201	211
MAU19	MAU	185	185	192	200	207	207	107	107	359	363	122	138	133	155	189	203	220	220	193	203
MAU20	MAU	185	185	194	198	205	211	107	107	369	383	142	142	155	163	189	189	196	220	205	205
MAU21	MAU	185	189	194	194	207	207	107	107	397	429	140	142	141	150	189	189	220	220	201	209
MAU22	MAU	185	189	190	194	211	211	107	107	383	399	122	136	141	143	189	203	190	198	199	205
MAU23	MAU	185	189	190	198	207	211	107	107	377	395	140	140	143	150	189	203	220	220	199	201
MAU24	MAU	185	189	190	194	211	211	107	107	397	397	136	140	141	148	189	189	196	198	205	213
MAU25	MAU	185	185	194	194	211	211	107	107	393	429	122	134	141	143	189	189	220	220	193	201
R0	RUN	185	185	196	216	205	211	107	107	363	395	142	150	141	148	189	203	198	220	193	203
R1	RUN	185	189	194	202	211	213	107	107	363	381	136	140	148	148	203	203	220	220	193	199
R2	RUN	189	189	200	202	207	207	107	107	381	413	142	140	141	141	189	189	196	196	209	211
R3	RUN	189	189	198	204	205	211	107	107	397	413	136	142	141	141	203	203	196	220	193	209
R5	RUN	185	189	194	198	207	207	107	107	389	415	122	148	141	141	189	203	190	196	199	201
R6	RUN	185	189	194	198	207	211	107	107	389	401	122	150	141	153	189	203	196	220	193	209
R7	RUN	185	185	194	198	207	211	107	107	367	413	122	134	141	153	189	189	220	220	193	207
R8	RUN	185	185	194	204	205	211	107	107	367	421	122	136	141	141	189	189	196	198	193	209
R9	RUN	189	189	200	200	205	211	0	0	367	375	0	0	0	0	203	203	0	0	193	199
R10	RUN	189	189	190	200	207	211	107	107	397	421	142	150	143	150	189	189	196	198	199	209
R11	RUN	185	185	194	198	205	211	107	107	367	401	122	136	148	150	189	203	196	198	209	209
R12	RUN	185	189	196	214	211	211	100	107	395	399	142	142	141	148	189	203	220	220	199	203
R13	RUN	185	189	194	210	211	211	107	107	363	387	144	144	141	141	189	203	196	198	209	211
R14	RUN	185	189	194	208	205	207	107	107	357	429	0	0	143	148	189	189	190	220	199	201
R15	RUN	185	185	194	194	207	211	107	107	363	387	122	142	141	141	189	189	190	220	193	201
R16	RUN	185	189	194	194	207	213	107	107	355	415	144	144	141	141	203	203	198	220	199	205
R17	RUN	185	189	194	194	211	211	107	107	367	397	142	142	141	141	189	203	190	198	201	203
R18	RUN	185	189	194	200	211	211	107	107	407	427	122	142	141	141	189	203	192	198	193	201
R19	RUN	185	189	194	202	207	211	107	107	373	431	142	142	141	148	189	189	198	198	193	201
R20	RUN	185	185	194	198	207	211	107	107	365	403	136	142	141	150	189	189	198	220	199	205
R21	RUN	185	185	194	194	211	211	107	107	397	429	122	142	148	153	189	189	190	198	199	203
R24	RUN	185	189	192	194	205	207	107	107	335	369	122	136	141	141	189	203	190	196	193	201
R26	RUN	185	185	194	198	207	211	107	107	407	461	142	142	141	141	189	189	220	220	193	201
R28	RUN	185	185	194	194	207	207	107	107	409	415	150	150	141	148	189	189	190	198	201	205
R30	RUN	185	185	202	204	205	211	107	107	347	385	144	144	141	148	189	189	220	220	201	213
R31	RUN	185	185	194	194	207	211	107	107	373	403	122	144	141	148	189	203	220	220	199	201
R32	RUN	185	189	200	200	211	211	107	107	405	413	122	144	141	141	189	189	198	220	201	211
R33	RUN	185	185	190	198	205	207	0	0	0	0	0	0	141	143	189	189	0	0	193	201
R34	RUN	185	185	194	198	211	213	107	107	401	421	122	144	141	148	189	189	196	198	193	201
R35	RUN	185	185	194	198	207	211	107	107	415	415	122	122	141	150	189	203	196	220	193	201
R36	RUN	185	189	190	194	211	213	107	107	407	427	136	142	141	141	189	189	196	220	201	207
R38	RUN	185	185	196	202	205	211	107	107	363	363	134	134	141	153	189	203	190	190	201	209
R39	RUN	185	189	200	200	205	205	107	107	353	409	136	144	141	141	189	189	196	198	193	193
R40	RUN	185	185	198	200	207	211	107	107	421	421	142	142	141	150	189	189	200	220	193	199
R41	RUN	185	185	194	200	207	211	100	107	397	441	142	144	174	141	189	189	198	220	199	201
R42	RUN	185	185	194	202	205	211	100	107	363	407	122	122	141	141	189	189	198	220	207	213
R43	RUN	185	185	192	212	207	211	107	107	381	409	122	152	141	148	189	189	198	220	193	201
R44	RUN	189	189	194	206	205	207	107	107	397	411	142	144	141	150	189	189	196	196	201	209
R45	RUN	185	185	190	194	207	211	107	107	363	421	136	142	141	148	189	203	220	220	201	201
R46	RUN	185	185	200	202	211	211	107	107	383	401	136	144	141	148	189	203	220	220	193	201
R48	RUN	185	189	194	204	205	211	107	107	421	435	122	144	141	141	189	189	196	220	199	201
R49	RUN	185	189	198	202	207	211	107	107	367	421	136	152	141	141	189	189	196	220	193	201
R50	RUN	185	185	190	194	211	211	107	107	363	363	136	136	141	141	189	189	220	220	201	201
R51	RUN	185	185	194	206	211	211	107	107	363	421	142	148	141	141	189	203	198	198	205	207
R52	RUN	185	189	194	198	205	211	107	107	363	401	142	144	141	153	189	203	196	198	201	201
R53	RUN	185	189	196	198	211	211	107	107	379	413	136	150	141	141	189	203	196	198	193	203
R54	RUN	185	185	194	206	211	211	107	107	363	421	122	136	141	148	201	203	220	220	193	213
R55	RUN	185	185	194	214	205	211	107	107	387	397	122	136	141	148	189	203	196	220	193	211
R4	RUN	189	189	196	198	207	211	107	107	413	461	142	152	141	141	189	203	190	220	193	201
R22	RUN	189	189	194	198	211	211	107	107	363	387	122	136	141	148	189	203	220	220	199	199
R25	RUN	185	185	194	196	205	211	107	107	363	439	136	144	141	141	189	203	196	220	193	205
R27	RUN	185	189	196	200	205	211	107	107	359	413	136	142	141	153	189	189	196	198	203	205
R37	RUN	185	189	192	214	211	211	107	107	381	423	142	148	141	141	189	201	220	220	193	199
R47	RUN	185	185	198	202	211	211	107	107	357	395	136	142	141	150	189	203	196	196	193	203
R56	RUN	185	185	194	194	207	207	107	107	365	365	136	136	141	148	189	203	196	220	205	209
C1	CHRIS	185	185	200	202	211	211	107	107	381	397	122	122	141	141	0	0	0	0	0	0
C2	CHRIS	185	185	196	202	207	211	107	107	391	415	142	142	141	141	189	189	190	220	201	213
C3	CHRIS	185	185	194	200	211	213	107	107	369	391	136	186	135	141	189	189	198	220	201	203
C4	CHRIS	185	185	198	200	211	211	107	107	385	405	122	148	135	135	189	203	190	220	199	219
C5	CHRIS	185	189	202	202	211	211	107	107	397	407	142	148	139	148	189	189	196	220	203	207
C6	CHRIS	185	189	184	202	211	211	107	107	391	433	134	148	141	143	189	189	196	220	193	203
C7	CHRIS	185	185	194	194	211	211	107	107	381	385	122	140	139	146	189	189	0	0	199	199
C8	CHRIS	185	189	194	204	207	211	104	107	391	433	122	136	135	153	189	203	196	220	203	207
C9	CHRIS	189	189	198	198	211	211	107	107	413	433	122	142	135	141	203	203	196	220	193	199
C10	CHRIS	185	185	184	198	207	211	104	107	387	409	122	122	146	155	189	189	198	220	199	201
C11	CHRIS	185	189	198	200	211	213	107	107	381	395	142	142	148	148	189	203	196	220	203	203
C12	CHRIS	185	185	198	204	211	211	104	107	381	403	142	148	135	148	189	203	220	220	199	219
C13	CHRIS	185	189	182	202	211	211	107	107	357	383	140	140	155	155	189	189	220	220	203	205
C14	CHRIS	185	185	198	208	211	211	107	107	381	401	122	142	135	141	189	189	196	220	193	203
C15	CHRIS	185	185	194	200	209	211	107	107	381	389	136	142	135	141	189	189	190	198	205	215
C16	CHRIS	185	189	194	204	211	211	107	107	381	391	140	140	135	150	189	189	190	190	203	207
C17	CHRIS	185	189	198	204	207	211	107	107	381	395	142	142	135	148	189	189	196	220	193	201
T1	TAH	185	185	196	200	211	211	107	107	381	393	136	142	150	159	189	189	190	194	203	207
T2	TAH	185	189	190	194	211	211	107	107	399	423	122	134	148	161	189	189	196	220	205	211
T3	TAH	185	185	192	208	211	211	107	107	359	405	122	140	143	143	189	203	196	198	203	217
T5	TAH	185	185	194	198	211	211	107	107	373	389	140	148	141	155	189	203	190	220	209	209
T6	TAH	185	185	190	194	211	211	107	107	397	419	132	136	155	155	189	189	194	196	199	205
T7	TAH	185	185	208	214	211	211	107	107	399	421	122	142	143	143	189	203	190	220	205	213
T8	TAH	185	185	196	218	211	211	107	107	353	389	136	148	141	155	189	189	196	220	201	209
T9	TAH	185	189	194	208	211	211	107	107	363	377	120	138	139	139	189	201	218	218	199	211
T10	TAH	185	189	190	194	211	211	107	107	383	389	122	140	141	155	189	189	190	220	203	209
T11	TAH	185	185	198	200	211	211	107	107	391	425	206	206	141	148	189	189	198	220	199	205
T12	TAH	185	185	194	206	211	211	107	107	359	387	142	148	141	141	189	203	196	220	211	211

## Sheet: Table S4
TABLE S4. Details of mtDNA (cytochrome oxidase subunit I gene) haplotype sequences of Phaethon lepturus and P. rubricauda
Species	Subspecies	ID Individual	Population	GenBank accession	Collected_by	Collection_date
P. lepturus	ascensionis	ASC1	Ascension	KY784127	S.J. Reynolds & C. Wearn	2011
P. lepturus	ascensionis	ASC3	Ascension	KY784128	S.J. Reynolds & C. Wearn	2011
P. lepturus	catesbyi	BER16	Bermuda	KY784129	P. Talbot	2013
P. lepturus	catesbyi	BER2	Bermuda	KY784130	P. Talbot	2013
P. lepturus	catesbyi	BER9	Bermuda	KY784131	P. Talbot	2013
P. lepturus	fulvus	CHR9	Christmas	KY784132	J. Hennicke	2010
P. lepturus	lepturus	SEC5	Seychelles (Cousin)	KY784133	M. Le Corre	2010
P. lepturus	europae	EUR100	Europa	KY784134	M. Le Corre	2010
P. lepturus	europae	EUR101	Europa	KY784135	M. Le Corre	2010
P. lepturus	europae	EUR13_15	Europa	KY784136	A. Jaeger	2012
P. lepturus	lepturus	MAU5	Mauritius	KY784137	P. Pinet	2011
P. lepturus	lepturus	RUN11	Reunion	KY784138	SEOR	2010
P. lepturus	lepturus	RUN11	Reunion	KY784139	SEOR	2010
P. lepturus	lepturus	RUN3	Reunion	KY784140	SEOR	2010
P. lepturus	lepturus	MAY22	Mayotte	KY784141	M. Le Corre	2010
P. lepturus	lepturus	SEA6	Seychelles (Aride)	KY784142	E. Lagadec	2012
P. lepturus	lepturus	SEB_Bi21	Seychelles (Bird)	KY784143	A. Jaeger	2012
P. lepturus	lepturus	SEC40	Seychelles (Cousin)	KY784144	A. Jaeger	2011
P. rubricauda	NA	RTTB01	Mauritius	MT073267	M. Le Corre	2011
P. rubricauda	NA	RTTB02	Mayotte	MT073268	M. Le Corre	2011

## Sheet: Table S5
Table S5. Tests of bottleneck (P-values for one-tailed Wilcoxon’s signed rank test for heterozygosity excess) based on 10 microsatellites in 13 populations of Phaethon lepturus
			Heterozygosity excess
Population	Subspecies	N	IAM	TPM
Bermuda	catesbyi	21	0.78125	0.96094
Ascension	ascensionis	20	0.00977	0.01367
Brazil (Fernando de Noronha)	ascensionis	4	0.23047	0.47266
Europa	europae	50	0.00488	0.08203
Mayotte	lepturus	47	0.05273	0.50000
Madagascar	lepturus	4	0.98633	0.98145
Seychelles (Bird)	lepturus	34	0.12500	0.54492
Seychelles (Cousin)	lepturus	69	0.11621	0.53906
Seychelles (Aride)	lepturus	25	0.06445	0.10156
Mauritius	lepturus	25	0.00293	0.00977
Reunion	lepturus	55	0.04199	0.21582
Christmas	fulvus	17	0.24609	0.31250
Tahiti	dorotheae	11	0.19141	0.12500
N, number of individuals; Heterozygosity excess, P values for two mutational models (IAM, TPM)

## Sheet: Table S6
Table S6. Pairwise FST estimates based on nuclear microsatellite variation (above diagonal), and ΦST estimates based on mtDNA sequence (below diagonal) for 11 populations with sample sizes >5 (‘Pop’s) of Phaethon lepturus (see Table 1 for population codes)
Pop/Pop	BER	ASC	EUR	MAY	SEB	SEC	SEA	MAU	RUN	CHR	TAH
BER	-	0.485***	0.358***	0.273***	0.282***	0.253***	0.275***	0.317***	0.308***	0.301***	0.306***
ASC	0.966***	-	0.213***	0.184***	0.183***	0.172***	0.193***	0.170***	0.181***	0.184***	0.197***
EUR	0.955***	0.908***	-	0.106***	0.109***	0.115***	0.126***	0.118***	0.129***	0.082***	0.108***
MAY	0.953***	0.924***	0.909***	-	0.029***	0.017***	0.015***	0.009	0.038***	0.016	0.027*
SEB	0.947***	0.935***	0.904***	-0.050	-	0.014***	0.011	0.023***	0.055***	0.028***	0.008
SEC	0.894***	0.881***	0.812***	0.090	0.061	-	0.003	0.015**	0.036***	0.029***	0.014
SEA	0.952***	0.954***	0.912***	-0.112	-0.123	0.039	-	0.015	0.040***	0.027**	0.006
MAU	0.897***	0.849***	0.850***	0.645***	0.604***	0.292*	0,606***	-	0.028***	0.026**	0.027*
RUN	0.903***	0.833***	0.846***	0.651***	0.614***	0.329*	0.615***	0.655***	-	0.044***	0.056***
CHR	0.969***	0.969***	0.940***	0.707***	0.732***	0.476	0.794***	0.766***	0.750***	-	0.021
TAH	0.905***	0.858***	0.857***	0.658***	0.613***	0.279	-0.093	-0.095	-0.094	0.777***	-
* P < 0.05, ** P < 0.01, *** P< 0.001 following Bonferroni’s correction
